# Supplementary material for: Biochemical Characterization of Pyranose Oxidase from Streptomyces canus—Towards a Better Understanding of Pyranose Oxidase Homologues in Bacteria
Source: Int J Mol Sci. 2022 Nov 6;23(21):13595. doi: 10.3390/ijms232113595 (PMC9659204; doi:10.3390/ijms232113595)
Supplement: Supplementary file 1 [file ijms-23-13595-s001.zip]

Archive with 1 entries (1 files):
- ijms-1982448-supplementary.pdf
